# Supplementary material for: Effect of Parental–Child Age Gaps and Skipped-Generation Families on Comorbidities Related to Attention Deficit Hyperactivity Disorder: A Population-Based Case–Control Study
Source: Children (Basel). 2025 Aug 26;12(9):1123. doi: 10.3390/children12091123 (PMC12468086; doi:10.3390/children12091123)
Supplement: Supplementary file 1 [file children-12-01123-s001.zip]

Archive with 1 entries (1 files):
- children-3805274-supplementary.pdf
